# Supplementary material for: ZmNLR-7-Mediated Synergistic Regulation of ROS, Hormonal Signaling, and Defense Gene Networks Drives Maize Immunity to Southern Corn Leaf Blight
Source: Curr Issues Mol Biol. 2025 Jul 21;47(7):573. doi: 10.3390/cimb47070573 (PMC12293289; doi:10.3390/cimb47070573)
Supplement: Supplementary file 1 [file cimb-47-00573-s001.zip]

Archive with 1 entries (1 files):
- cimb-3730360-supplementary.pdf
